# Supplementary material for: Liver Fibrosis Is Enhanced by a Higher Egg Burden in Younger Mice Infected with S. mansoni
Source: Cells. 2024 Oct 2;13(19):1643. doi: 10.3390/cells13191643 (PMC11475498; doi:10.3390/cells13191643)
Supplement: Supplementary file 1 [file cells-13-01643-s001.zip]

Archive with 1 entries (1 files):
- cells-3213928-supplementary.pdf
